# Supplementary material for: New combinations and synonyms in Rehderodendron (Styracaceae)
Source: PhytoKeys. 2020 Sep 25;161:79–88. doi: 10.3897/phytokeys.161.54970 (PMC7532226; doi:10.3897/phytokeys.161.54970)
Supplement: XML Treatment for Rehderodendron burmanicum [file phytokeys.161.54970-treatment1.xml]

<!DOCTYPE tp:taxon-treatment
  PUBLIC "-//TaxonX//DTD Taxonomic Treatment Publishing DTD v0 20100105//EN" "tax-treatment-NSO.dtd">
<tp:taxon-treatment xmlns:tp="http://www.plazi.org/taxpub"><tp:treatment-meta><kwd-group><label>Taxon classification</label><kwd><named-content xmlns:xlink="http://www.w3.org/1999/xlink" content-type="kingdom">Plantae</named-content></kwd><kwd><named-content xmlns:xlink="http://www.w3.org/1999/xlink" content-type="order">Ericales</named-content></kwd><kwd><named-content xmlns:xlink="http://www.w3.org/1999/xlink" content-type="family">Styracaceae</named-content></kwd></kwd-group><mixed-citation publication-type="journal"><person-group><name><surname>Zhao</surname><given-names>Wan-Yi</given-names></name><name><surname>Fritsch</surname><given-names>Peter W.</given-names></name><name><surname>Liu</surname><given-names>Zhong-Cheng</given-names></name><name><surname>Fan</surname><given-names>Qiang</given-names></name><name><surname>Jin</surname><given-names>Jian-Hua</given-names></name><name><surname>Liao</surname><given-names>Wen-Bo</given-names></name></person-group><article-title>New combinations and synonyms in <italic><tp:taxon-name><tp:taxon-name-part taxon-name-part-type="genus" reg="Rehderodendron">Rehderodendron</tp:taxon-name-part></tp:taxon-name></italic> (<tp:taxon-name><tp:taxon-name-part taxon-name-part-type="family">Styracaceae</tp:taxon-name-part></tp:taxon-name>)</article-title><source>PhytoKeys</source><day>25</day><month>9</month><year>2020</year><volume>161</volume><fpage>79</fpage><lpage>88</lpage><pub-id pub-id-type="doi">10.3897/phytokeys.161.54970</pub-id></mixed-citation></tp:treatment-meta><tp:nomenclature><tp:taxon-name><object-id xmlns:xlink="http://www.w3.org/1999/xlink" content-type="arpha" xlink:type="simple">41E8C92C-26AC-57C7-9F74-B2077BD96FA0</object-id>
            <tp:taxon-name-part taxon-name-part-type="genus" reg="Rehderodendron">Rehderodendron</tp:taxon-name-part>
            <tp:taxon-name-part taxon-name-part-type="species" reg="burmanicum">burmanicum</tp:taxon-name-part>
            <object-id xmlns:xlink="http://www.w3.org/1999/xlink" content-type="ipni" xlink:type="simple">urn:lsid:ipni.org:names:77211767-1</object-id>
          </tp:taxon-name><tp:taxon-authority>(W.W.Sm. &amp; Farrer) W.Y.Zhao, P.W.Fritsch &amp; W.B.Liao</tp:taxon-authority><tp:taxon-status xmlns:xlink="http://www.w3.org/1999/xlink" xlink:type="simple">comb. nov.</tp:taxon-status><xref ref-type="fig" rid="F1">Figs 1</xref><xref ref-type="fig" rid="F2">, 2A</xref><tp:nomenclature-citation-list><tp:nomenclature-citation><tp:taxon-name>
                <tp:taxon-name-part taxon-name-part-type="genus" reg="Pterostyrax">Pterostyrax</tp:taxon-name-part> <tp:taxon-name-part taxon-name-part-type="species" reg="burmanicus">burmanicus</tp:taxon-name-part></tp:taxon-name><comment>W.W.Sm. &amp; Farrer, Notes Roy. Bot. Gard. Edinburgh 12: 233. 1920.</comment></tp:nomenclature-citation></tp:nomenclature-citation-list></tp:nomenclature><tp:treatment-sec sec-type="material" id="SECID0E2LAC"><title>Type.</title><p>Myanmar. Kachin: Myitkyina District, Chipwi Township, Langyang Village, ca. 2100 m elev., 2 Apr 1919, <italic>R. Farrer 803</italic> (holotype: E (E00127295) [image!]).</p></tp:treatment-sec><tp:treatment-sec sec-type="Chinese name" id="SECID0EDMAC"><title>Chinese name.</title><p>缅甸木瓜红 meaning “Myanmar rehderodendron”.</p></tp:treatment-sec><tp:treatment-sec sec-type="distribution" id="SECID0EIMAC"><title>Distribution, ecology and conservation status.</title><p>This species is only known from Chipwi Township, Myitkyina District, east-central Kachin State, Myanmar. It is a deciduous tree growing at ca. 2100 m elevation (7000 feet on label) and is still poorly known. The species flowers from March to April; its fruiting time is not known. Based on the IUCN Red List Criteria (<xref ref-type="bibr" rid="B7">IUCN Standards and Petitions Subcommittee 2019</xref>), we suggest a conservation status for this species as DD (Data Deficient).</p></tp:treatment-sec><tp:treatment-sec sec-type="discussion" id="SECID0ESMAC"><title>Discussion.</title><p><italic><tp:taxon-name><tp:taxon-name-part taxon-name-part-type="genus" reg="Pterostyrax">Pterostyrax</tp:taxon-name-part> <tp:taxon-name-part taxon-name-part-type="species" reg="burmanicus">burmanicus</tp:taxon-name-part></tp:taxon-name></italic> was described on the basis of a single collection, <italic>R. Farrer 803</italic>, from Langyang, eastern Upper Burma (<xref ref-type="bibr" rid="B12">Smith 1920</xref>; Fig. <xref ref-type="fig" rid="F1">1</xref>). From then until the present work, it had been accepted as a species of <italic><tp:taxon-name><tp:taxon-name-part taxon-name-part-type="genus" reg="Pterostyrax">Pterostyrax</tp:taxon-name-part></tp:taxon-name></italic> Siebold &amp; Zucc. endemic to Myanmar (<xref ref-type="bibr" rid="B15">Wu and Li 1965</xref>; <xref ref-type="bibr" rid="B1">Chen and Chen 1996</xref>; <xref ref-type="bibr" rid="B8">Kress et al. 2003</xref>). The species was not included in the phylogenetic analysis of <xref ref-type="bibr" rid="B4">Fritsch et al. (2001)</xref>. Although the fruit of <italic><tp:taxon-name><tp:taxon-name-part taxon-name-part-type="genus" reg="Pterostyrax">P.</tp:taxon-name-part> <tp:taxon-name-part taxon-name-part-type="species" reg="burmanicus">burmanicus</tp:taxon-name-part></tp:taxon-name></italic> is unknown, its vegetative and floral characters all agree with those of <italic><tp:taxon-name><tp:taxon-name-part taxon-name-part-type="genus" reg="Rehderodendron">Rehderodendron</tp:taxon-name-part></tp:taxon-name></italic> (Table <xref ref-type="table" rid="T1">1</xref>) and, in combination, match no other genus of the <tp:taxon-name><tp:taxon-name-part taxon-name-part-type="family">Styracaceae</tp:taxon-name-part></tp:taxon-name> (<xref ref-type="bibr" rid="B6">Hwang and Grimes 1996</xref>; <xref ref-type="bibr" rid="B4">Fritsch et al. 2001</xref>). Four critical characters differ from those of <italic><tp:taxon-name><tp:taxon-name-part taxon-name-part-type="genus" reg="Pterostyrax">Pterostyrax</tp:taxon-name-part></tp:taxon-name></italic>, but agree with those of <italic><tp:taxon-name><tp:taxon-name-part taxon-name-part-type="genus" reg="Rehderodendron">Rehderodendron</tp:taxon-name-part></tp:taxon-name></italic>: <italic><tp:taxon-name><tp:taxon-name-part taxon-name-part-type="genus" reg="Pterostyrax">P.</tp:taxon-name-part> <tp:taxon-name-part taxon-name-part-type="species" reg="burmanicus">burmanicus</tp:taxon-name-part></tp:taxon-name></italic> has faintly serrulate leaf blade margins (versus dentate in <italic><tp:taxon-name><tp:taxon-name-part taxon-name-part-type="genus" reg="Pterostyrax">Pterostyrax</tp:taxon-name-part></tp:taxon-name></italic>), fertile shoots comprising only inflorescences (Figs <xref ref-type="fig" rid="F1">1</xref>, <xref ref-type="fig" rid="F2">2A</xref>; versus leaves (proximally) and inflorescences (distally); Fig. <xref ref-type="fig" rid="F2">2B</xref>), flowers that are not strictly arranged on one side of the inflorescence branches (Figs <xref ref-type="fig" rid="F1">1</xref>, <xref ref-type="fig" rid="F2">2A</xref>; versus arranged on one side of ultimate inflorescence branches; Fig. <xref ref-type="fig" rid="F2">2B</xref>) and petals that are distinctly connate beyond their bases (versus connate at their bases only (coherent)). On this basis, we conclude that <italic><tp:taxon-name><tp:taxon-name-part taxon-name-part-type="genus" reg="Pterostyrax">P.</tp:taxon-name-part> <tp:taxon-name-part taxon-name-part-type="species" reg="burmanicus">burmanicus</tp:taxon-name-part></tp:taxon-name></italic> is best placed in <italic><tp:taxon-name><tp:taxon-name-part taxon-name-part-type="genus" reg="Rehderodendron">Rehderodendron</tp:taxon-name-part></tp:taxon-name></italic> (Table <xref ref-type="table" rid="T1">1</xref>).</p><fig id="F1" position="float" orientation="portrait"><object-id xmlns:xlink="http://www.w3.org/1999/xlink" content-type="doi" xlink:type="simple">10.3897/phytokeys.161.54970.figure1</object-id><object-id xmlns:xlink="http://www.w3.org/1999/xlink" content-type="arpha" xlink:type="simple">0B133C1A-020C-559D-BA31-F5E2ED3867D5</object-id><label>Figure 1.</label><caption><p>Holotype of <italic><tp:taxon-name><tp:taxon-name-part taxon-name-part-type="genus" reg="Rehderodendron">Rehderodendron</tp:taxon-name-part> <tp:taxon-name-part taxon-name-part-type="species" reg="burmanicum">burmanicum</tp:taxon-name-part></tp:taxon-name></italic>.</p></caption><graphic xmlns:xlink="http://www.w3.org/1999/xlink" xlink:href="phytokeys-161-079-g001.jpg" position="float" orientation="portrait" xlink:type="simple" id="oo_456650.jpg"><uri content-type="original_file" xlink:type="simple">https://binary.pensoft.net/fig/456650</uri></graphic></fig><table-wrap id="T1" position="float" orientation="portrait"><label>Table 1.</label><caption><p>Key morphological differences amongst <italic><tp:taxon-name><tp:taxon-name-part taxon-name-part-type="genus" reg="Rehderodendron">Rehderodendron</tp:taxon-name-part></tp:taxon-name></italic>, <italic><tp:taxon-name><tp:taxon-name-part taxon-name-part-type="genus" reg="Pterostyrax">Pterostyrax</tp:taxon-name-part></tp:taxon-name></italic> and <italic><tp:taxon-name><tp:taxon-name-part taxon-name-part-type="genus" reg="Parastyrax">Parastyrax</tp:taxon-name-part></tp:taxon-name></italic>. N/A = not applicable.</p></caption><table id="TID0ET1AE" rules="all"><tbody><tr><th rowspan="1" colspan="1">Characters</th><th rowspan="1" colspan="1">
                    <italic><tp:taxon-name>
                        <tp:taxon-name-part taxon-name-part-type="genus" reg="Rehderodendron">Rehderodendron</tp:taxon-name-part>
                      </tp:taxon-name></italic>
                  </th><th rowspan="1" colspan="1">
                    <italic><tp:taxon-name>
                        <tp:taxon-name-part taxon-name-part-type="genus" reg="Pterostyrax">Pterostyrax</tp:taxon-name-part>
                      </tp:taxon-name></italic>
                  </th><th rowspan="1" colspan="1">
                    <italic><tp:taxon-name>
                        <tp:taxon-name-part taxon-name-part-type="genus" reg="Parastyrax">Parastyrax</tp:taxon-name-part>
                      </tp:taxon-name></italic>
                  </th></tr><tr><td rowspan="1" colspan="1">Habit</td><td rowspan="1" colspan="1">Evergreen or deciduous</td><td rowspan="1" colspan="1">Deciduous</td><td rowspan="1" colspan="1">Evergreen</td></tr><tr><td rowspan="1" colspan="1">Fertile shoots</td><td rowspan="1" colspan="1">Comprising only inflorescences</td><td rowspan="1" colspan="1">Comprising both leaves and inflorescences</td><td rowspan="1" colspan="1">Comprising only inflorescences</td></tr><tr><td rowspan="1" colspan="1">Flower arrangement</td><td rowspan="1" colspan="1">Not strictly on one side of the inflorescence branches</td><td rowspan="1" colspan="1">On one side of ultimate inflorescence branches</td><td rowspan="1" colspan="1">Not strictly on one side of the inflorescence branches</td></tr><tr><td rowspan="1" colspan="1">Sepal connation distal to divergence from the hypanthium</td><td rowspan="1" colspan="1">Not or only basally connate</td><td rowspan="1" colspan="1">Not or only basally connate</td><td rowspan="1" colspan="1">Completely connate</td></tr><tr><td rowspan="1" colspan="1">Calyx apical margin</td><td rowspan="1" colspan="1">Toothed</td><td rowspan="1" colspan="1">Toothed</td><td rowspan="1" colspan="1">Truncate</td></tr><tr><td rowspan="1" colspan="1">Connation of the petals</td><td rowspan="1" colspan="1">Distinctly connate beyond their bases</td><td rowspan="1" colspan="1">Connate at their bases only</td><td rowspan="1" colspan="1">Distinctly connate beyond their bases</td></tr><tr><td rowspan="1" colspan="1">Androecium adnation to corolla</td><td rowspan="1" colspan="1">Adnate</td><td rowspan="1" colspan="1">Adnate</td><td rowspan="1" colspan="1">Not adnate</td></tr><tr><td rowspan="1" colspan="1">Filament connation</td><td rowspan="1" colspan="1">At base or to upper middle</td><td rowspan="1" colspan="1">To middle</td><td rowspan="1" colspan="1">Nearly completely</td></tr><tr><td rowspan="1" colspan="1">Ovary</td><td rowspan="1" colspan="1">Incompletely septate</td><td rowspan="1" colspan="1">Incompletely septate</td><td rowspan="1" colspan="1">Completely septate</td></tr><tr><td rowspan="1" colspan="1">Style</td><td rowspan="1" colspan="1">Hollow</td><td rowspan="1" colspan="1">Hollow</td><td rowspan="1" colspan="1">Solid</td></tr><tr><td rowspan="1" colspan="1">Stigma shape</td><td rowspan="1" colspan="1">Truncate or lobed</td><td rowspan="1" colspan="1">Truncate or lobed</td><td rowspan="1" colspan="1">Capitate</td></tr><tr><td rowspan="1" colspan="1">Fruit length</td><td rowspan="1" colspan="1">4–12 cm</td><td rowspan="1" colspan="1">1.2–2.5 cm</td><td rowspan="1" colspan="1">2.2–3.5 cm</td></tr><tr><td rowspan="1" colspan="1">Fruit ribs/wings</td><td rowspan="1" colspan="1">5- to 12-ribbed</td><td rowspan="1" colspan="1">5- to 10-ribbed or winged</td><td rowspan="1" colspan="1">Without ribs</td></tr><tr><td rowspan="1" colspan="1">Fruit rostrum</td><td rowspan="1" colspan="1">Not prominent or short</td><td rowspan="1" colspan="1">Prominent</td><td rowspan="1" colspan="1">Not prominent</td></tr><tr><td rowspan="1" colspan="1">Fruit exocarp</td><td rowspan="1" colspan="1">Without lenticels</td><td rowspan="1" colspan="1">Without lenticels</td><td rowspan="1" colspan="1">With conspicuous lenticels</td></tr><tr><td rowspan="1" colspan="1">Fruit mesocarp presence</td><td rowspan="1" colspan="1">Present</td><td rowspan="1" colspan="1">Absent</td><td rowspan="1" colspan="1">Present</td></tr><tr><td rowspan="1" colspan="1">Fruit mesocarp texture</td><td rowspan="1" colspan="1">Fleshy/mealy</td><td rowspan="1" colspan="1">N/A</td><td rowspan="1" colspan="1">Fleshy</td></tr><tr><td rowspan="1" colspan="1">Fruit endocarp</td><td rowspan="1" colspan="1">With rays intruding into the mesocarp</td><td rowspan="1" colspan="1">Without rays intruding into the mesocarp</td><td rowspan="1" colspan="1">Without rays intruding into the mesocarp</td></tr></tbody></table></table-wrap><p><italic><tp:taxon-name><tp:taxon-name-part taxon-name-part-type="genus" reg="Rehderodendron">Rehderodendron</tp:taxon-name-part> <tp:taxon-name-part taxon-name-part-type="species" reg="burmanicum">burmanicum</tp:taxon-name-part></tp:taxon-name></italic> is very similar to <italic><tp:taxon-name><tp:taxon-name-part taxon-name-part-type="genus" reg="Rehderodendron">R.</tp:taxon-name-part> <tp:taxon-name-part taxon-name-part-type="species" reg="microcarpum">microcarpum</tp:taxon-name-part></tp:taxon-name></italic> K.M.Feng ex T.L.Ming, a species of far north-western Yunnan Province, China and northern Kachin State, Myanmar (<xref ref-type="bibr" rid="B9">Ming 1983</xref>; <xref ref-type="bibr" rid="B17">Zhao et al. 2020</xref>). Both species are deciduous trees with a paniculate and densely stellate-pubescent inflorescence, filaments connate well below the middle and a pubescent style. The young leaves of <italic><tp:taxon-name><tp:taxon-name-part taxon-name-part-type="genus" reg="Rehderodendron">R.</tp:taxon-name-part> <tp:taxon-name-part taxon-name-part-type="species" reg="burmanicum">burmanicum</tp:taxon-name-part></tp:taxon-name></italic> have sparsely-scattered stellate pubescence and the stamens are longer than the petals (Figs <xref ref-type="fig" rid="F1">1</xref>, <xref ref-type="fig" rid="F2">2A</xref>), whereas the young leaves of <italic><tp:taxon-name><tp:taxon-name-part taxon-name-part-type="genus" reg="Rehderodendron">R.</tp:taxon-name-part> <tp:taxon-name-part taxon-name-part-type="species" reg="microcarpum">microcarpum</tp:taxon-name-part></tp:taxon-name></italic> are densely covered with stellate pubescence and the stamens are shorter than the petals (Fig. <xref ref-type="fig" rid="F2">2C</xref>). However, the only known locality of <italic><tp:taxon-name><tp:taxon-name-part taxon-name-part-type="genus" reg="Rehderodendron">R.</tp:taxon-name-part> <tp:taxon-name-part taxon-name-part-type="species" reg="burmanicum">burmanicum</tp:taxon-name-part></tp:taxon-name></italic> is in Chipwi Township, east-central Kachin State, Myanmar, which is well outside of the known geographic range of <italic><tp:taxon-name><tp:taxon-name-part taxon-name-part-type="genus" reg="Rehderodendron">R.</tp:taxon-name-part> <tp:taxon-name-part taxon-name-part-type="species" reg="microcarpum">microcarpum</tp:taxon-name-part></tp:taxon-name></italic>. Properly assessing the species boundaries or whether such exist between these two species must await more specimen collections and the generation of morphological and molecular data at the population level.</p><fig id="F2" position="float" orientation="portrait"><object-id xmlns:xlink="http://www.w3.org/1999/xlink" content-type="doi" xlink:type="simple">10.3897/phytokeys.161.54970.figure2</object-id><object-id xmlns:xlink="http://www.w3.org/1999/xlink" content-type="arpha" xlink:type="simple">795096DF-C751-540F-B267-5A1CAD896BAB</object-id><label>Figure 2.</label><caption><p>Inflorescences of <italic><tp:taxon-name><tp:taxon-name-part taxon-name-part-type="genus" reg="Rehderodendron">Rehderodendron</tp:taxon-name-part> <tp:taxon-name-part taxon-name-part-type="species" reg="burmanicum">burmanicum</tp:taxon-name-part></tp:taxon-name></italic>, <italic><tp:taxon-name><tp:taxon-name-part taxon-name-part-type="genus" reg="Pterostyrax">Pterostyrax</tp:taxon-name-part> <tp:taxon-name-part taxon-name-part-type="species" reg="corymbosus">corymbosus</tp:taxon-name-part></tp:taxon-name></italic> Siebold &amp; Zucc. and <italic><tp:taxon-name><tp:taxon-name-part taxon-name-part-type="genus" reg="Rehderodendron">R.</tp:taxon-name-part> <tp:taxon-name-part taxon-name-part-type="species" reg="microcarpum">microcarpum</tp:taxon-name-part></tp:taxon-name></italic>. <bold>A</bold> inflorescence of <italic><tp:taxon-name><tp:taxon-name-part taxon-name-part-type="genus" reg="Rehderodendron">R.</tp:taxon-name-part> <tp:taxon-name-part taxon-name-part-type="species" reg="burmanicum">burmanicum</tp:taxon-name-part></tp:taxon-name></italic>, showing flowering shoots comprising only inflorescences, flowers not strictly arranged on one side of ultimate inflorescence branches and (red arrow) stamens longer than the petals <bold>B</bold> inflorescence of <italic><tp:taxon-name><tp:taxon-name-part taxon-name-part-type="genus" reg="Pterostyrax">P.</tp:taxon-name-part> <tp:taxon-name-part taxon-name-part-type="species" reg="corymbosus">corymbosus</tp:taxon-name-part></tp:taxon-name></italic>, showing flowering shoots comprising both inflorescences and (red arrow) leaves and flowers arranged on one side of ultimate inflorescence branches <bold>C</bold> inflorescences of <italic><tp:taxon-name><tp:taxon-name-part taxon-name-part-type="genus" reg="Rehderodendron">R.</tp:taxon-name-part> <tp:taxon-name-part taxon-name-part-type="species" reg="microcarpum">microcarpum</tp:taxon-name-part></tp:taxon-name></italic>, showing flowering shoots comprising only inflorescences, flowers not strictly arranged on one side of ultimate inflorescence branches and stamens that are shorter than the petals. (Photographs: <bold>A</bold> from the holotype of <italic><tp:taxon-name><tp:taxon-name-part taxon-name-part-type="genus" reg="Rehderodendron">R.</tp:taxon-name-part> <tp:taxon-name-part taxon-name-part-type="species" reg="burmanicum">burmanicum</tp:taxon-name-part></tp:taxon-name></italic><bold>B</bold> by Wan-Yi Zhao from Jinggangshan, Jiangxi, China <bold>C</bold> by Wan-Yi Zhao from Gongshan, Yunnan, China).</p></caption><graphic xmlns:xlink="http://www.w3.org/1999/xlink" xlink:href="phytokeys-161-079-g002.jpg" position="float" orientation="portrait" xlink:type="simple" id="oo_456651.jpg"><uri content-type="original_file" xlink:type="simple">https://binary.pensoft.net/fig/456651</uri></graphic></fig><p>“<italic><tp:taxon-name><tp:taxon-name-part taxon-name-part-type="genus" reg="Parastyrax">Parastyrax</tp:taxon-name-part> <tp:taxon-name-part taxon-name-part-type="species" reg="burmanicus">burmanicus</tp:taxon-name-part></tp:taxon-name></italic> W.W.Sm.” is a name listed in <xref ref-type="bibr" rid="B8">Kress et al. (2003)</xref>. We could not find any original published literature for this species or digitised specimens identified as such and conclude that it is a nomen nudum, likely resulting from a publication error meant as <italic><tp:taxon-name><tp:taxon-name-part taxon-name-part-type="genus" reg="Pterostyrax">Pterostyrax</tp:taxon-name-part> <tp:taxon-name-part taxon-name-part-type="species" reg="burmanicus">burmanicus</tp:taxon-name-part></tp:taxon-name></italic>.</p></tp:treatment-sec><ref-list><ref id="B7"><mixed-citation xmlns:xlink="http://www.w3.org/1999/xlink" xlink:type="simple"><institution xlink:type="simple">IUCN Standards and Petitions Subcommittee</institution> (<year>2019</year>) Guidelines for Using the IUCN Red List Categories and Criteria. Version 14. Prepared by the Standards and Petitions Committee. <ext-link xlink:type="simple" ext-link-type="uri" xlink:href="http://www.iucnredlist.org/documents/RedListGuidelines.pdf">http://www.iucnredlist.org/documents/RedListGuidelines.pdf</ext-link> [accessed 24.05.2020]</mixed-citation></ref><ref id="B12"><mixed-citation xmlns:xlink="http://www.w3.org/1999/xlink" xlink:type="simple"><person-group><name name-style="western"><surname>Smith</surname><given-names>WW</given-names></name></person-group> (<year>1920</year>) <article-title>Notes on certain Asiatic <tp:taxon-name><tp:taxon-name-part taxon-name-part-type="family">Styracaceae</tp:taxon-name-part></tp:taxon-name>.</article-title><source>Notes from the Royal Botanic Garden Edinburgh</source><volume>12</volume>: <fpage>231</fpage>–<lpage>236</lpage>.</mixed-citation></ref><ref id="B15"><mixed-citation xmlns:xlink="http://www.w3.org/1999/xlink" xlink:type="simple"><person-group><name name-style="western"><surname>Wu</surname><given-names>ZY</given-names></name><name name-style="western"><surname>Li</surname><given-names>XW</given-names></name></person-group> (<year>1965</year>) Yunnan Tropical and Subtropical Floristic Research Reports. Science Press, Beijing, 1–146. [In Chinese]</mixed-citation></ref><ref id="B1"><mixed-citation xmlns:xlink="http://www.w3.org/1999/xlink" xlink:type="simple"><person-group><name name-style="western"><surname>Chen</surname><given-names>T</given-names></name><name name-style="western"><surname>Chen</surname><given-names>ZY</given-names></name></person-group> (<year>1996</year>) <article-title>The geographical distribution of <tp:taxon-name><tp:taxon-name-part taxon-name-part-type="family">Styracaceae</tp:taxon-name-part></tp:taxon-name>.</article-title><source>Bulletin of Botanical Research</source><volume>16</volume>(<issue>1</issue>): <fpage>57</fpage>–<lpage>66</lpage>.</mixed-citation></ref><ref id="B8"><mixed-citation xmlns:xlink="http://www.w3.org/1999/xlink" xlink:type="simple"><person-group><name name-style="western"><surname>Kress</surname><given-names>WJ</given-names></name><name name-style="western"><surname>De Filipps</surname><given-names>RA</given-names></name><name name-style="western"><surname>Farr</surname><given-names>E</given-names></name><name name-style="western"><surname>Kyi</surname><given-names>DYY</given-names></name></person-group> (<year>2003</year>) <article-title>A checklist of the trees, shrubs, herbs, and climbers of Myanmar.</article-title><source>Contributions from the United States National Herbarium</source><volume>45</volume>: <fpage>1</fpage>–<lpage>590</lpage>.</mixed-citation></ref><ref id="B4"><mixed-citation xmlns:xlink="http://www.w3.org/1999/xlink" xlink:type="simple"><person-group><name name-style="western"><surname>Fritsch</surname><given-names>PW</given-names></name><name name-style="western"><surname>Morton</surname><given-names>CM</given-names></name><name name-style="western"><surname>Chen</surname><given-names>T</given-names></name><name name-style="western"><surname>Meldrum</surname><given-names>C</given-names></name></person-group> (<year>2001</year>) Phylogeny and biogeography of the <tp:taxon-name><tp:taxon-name-part taxon-name-part-type="family">Styracaceae</tp:taxon-name-part></tp:taxon-name>. International Journal of Plant Sciences 162(S6): S95–S116. <ext-link xlink:type="simple" ext-link-type="doi" xlink:href="10.1086/323418">https://doi.org/10.1086/323418</ext-link></mixed-citation></ref><ref id="B6"><mixed-citation xmlns:xlink="http://www.w3.org/1999/xlink" xlink:type="simple"><person-group><name name-style="western"><surname>Hwang</surname><given-names>SM</given-names></name><name name-style="western"><surname>Grimes</surname><given-names>J</given-names></name></person-group> (<year>1996</year>) <article-title><tp:taxon-name><tp:taxon-name-part taxon-name-part-type="family">Styracaceae</tp:taxon-name-part></tp:taxon-name>.</article-title> In: <person-group><name name-style="western"><surname>Wu</surname><given-names>ZY</given-names></name><name name-style="western"><surname>Raven</surname><given-names>PH</given-names></name></person-group> (<role>Eds</role>) <issue-title>Flora of China, vol 15.</issue-title><source>Science Press &amp; Missouri Botanical Gardens Press, Beijing &amp; St. Louis</source>, <fpage>53</fpage>–<lpage>271</lpage>.</mixed-citation></ref><ref id="B9"><mixed-citation xmlns:xlink="http://www.w3.org/1999/xlink" xlink:type="simple"><person-group><name name-style="western"><surname>Ming</surname><given-names>TL</given-names></name></person-group> (<year>1983</year>) <article-title><tp:taxon-name><tp:taxon-name-part taxon-name-part-type="family">Styracaceae</tp:taxon-name-part></tp:taxon-name>.</article-title> In: <person-group><name name-style="western"><surname>Wu</surname><given-names>CY</given-names></name><name name-style="western"><surname>Li</surname><given-names>XW</given-names></name></person-group> (<role>Eds</role>) <issue-title>Flora Yunnanica, vol 3.</issue-title><source>Science Press, Beijing</source>, <fpage>406</fpage>–<lpage>438</lpage>.</mixed-citation></ref><ref id="B17"><mixed-citation xmlns:xlink="http://www.w3.org/1999/xlink" xlink:type="simple"><person-group><name name-style="western"><surname>Zhao</surname><given-names>WY</given-names></name><name name-style="western"><surname>Fritsch</surname><given-names>PW</given-names></name><name name-style="western"><surname>Fan</surname><given-names>Q</given-names></name><name name-style="western"><surname>Liao</surname><given-names>WB</given-names></name></person-group> (<year>2020</year>) <article-title>Taxonomic reassessment of <italic><tp:taxon-name><tp:taxon-name-part taxon-name-part-type="genus">Rehderodendron</tp:taxon-name-part> <tp:taxon-name-part taxon-name-part-type="species">gongshanense</tp:taxon-name-part></tp:taxon-name></italic> (<tp:taxon-name><tp:taxon-name-part taxon-name-part-type="family">Styracaceae</tp:taxon-name-part></tp:taxon-name>) based on herbarium specimens and field observations.</article-title><source>Phytotaxa</source><volume>450</volume>(<issue>1</issue>): <fpage>1</fpage>–<lpage>7</lpage>. <ext-link xlink:type="simple" ext-link-type="doi" xlink:href="10.11646/phytotaxa.450.1.1">https://doi.org/10.11646/phytotaxa.450.1.1</ext-link></mixed-citation></ref></ref-list></tp:taxon-treatment>
