# Supplementary material for: New combinations and synonyms in Rehderodendron (Styracaceae)
Source: PhytoKeys. 2020 Sep 25;161:79–88. doi: 10.3897/phytokeys.161.54970 (PMC7532226; doi:10.3897/phytokeys.161.54970)
Supplement: XML Treatment for Rehderodendron macrophyllum [file phytokeys.161.54970-treatment2.xml]

<!DOCTYPE tp:taxon-treatment
  PUBLIC "-//TaxonX//DTD Taxonomic Treatment Publishing DTD v0 20100105//EN" "tax-treatment-NSO.dtd">
<tp:taxon-treatment xmlns:tp="http://www.plazi.org/taxpub"><tp:treatment-meta><kwd-group><label>Taxon classification</label><kwd><named-content xmlns:xlink="http://www.w3.org/1999/xlink" content-type="kingdom">Plantae</named-content></kwd><kwd><named-content xmlns:xlink="http://www.w3.org/1999/xlink" content-type="order">Ericales</named-content></kwd><kwd><named-content xmlns:xlink="http://www.w3.org/1999/xlink" content-type="family">Styracaceae</named-content></kwd></kwd-group><mixed-citation publication-type="journal"><person-group><name><surname>Zhao</surname><given-names>Wan-Yi</given-names></name><name><surname>Fritsch</surname><given-names>Peter W.</given-names></name><name><surname>Liu</surname><given-names>Zhong-Cheng</given-names></name><name><surname>Fan</surname><given-names>Qiang</given-names></name><name><surname>Jin</surname><given-names>Jian-Hua</given-names></name><name><surname>Liao</surname><given-names>Wen-Bo</given-names></name></person-group><article-title>New combinations and synonyms in <italic><tp:taxon-name><tp:taxon-name-part taxon-name-part-type="genus" reg="Rehderodendron">Rehderodendron</tp:taxon-name-part></tp:taxon-name></italic> (<tp:taxon-name><tp:taxon-name-part taxon-name-part-type="family">Styracaceae</tp:taxon-name-part></tp:taxon-name>)</article-title><source>PhytoKeys</source><day>25</day><month>9</month><year>2020</year><volume>161</volume><fpage>79</fpage><lpage>88</lpage><pub-id pub-id-type="doi">10.3897/phytokeys.161.54970</pub-id></mixed-citation></tp:treatment-meta><tp:nomenclature><tp:taxon-name><object-id xmlns:xlink="http://www.w3.org/1999/xlink" content-type="arpha" xlink:type="simple">2BAEF0D3-D4D3-5912-B118-8794B0FE9818</object-id>
            <tp:taxon-name-part taxon-name-part-type="genus" reg="Rehderodendron">Rehderodendron</tp:taxon-name-part>
            <tp:taxon-name-part taxon-name-part-type="species" reg="macrophyllum">macrophyllum</tp:taxon-name-part>
            <object-id xmlns:xlink="http://www.w3.org/1999/xlink" content-type="ipni" xlink:type="simple">urn:lsid:ipni.org:names:77211768-1</object-id>
          </tp:taxon-name><tp:taxon-authority>(C.Y.Wu &amp; K.M.Feng) W.Y.Zhao, P.W.Fritsch &amp; W.B.Liao</tp:taxon-authority><tp:taxon-status xmlns:xlink="http://www.w3.org/1999/xlink" xlink:type="simple">comb. nov.</tp:taxon-status><xref ref-type="fig" rid="F3">Figs 3A</xref><xref ref-type="fig" rid="F4">, 4A–D</xref><tp:nomenclature-citation-list><tp:nomenclature-citation><tp:taxon-name>
                <tp:taxon-name-part taxon-name-part-type="genus" reg="Parastyrax">Parastyrax</tp:taxon-name-part> <tp:taxon-name-part taxon-name-part-type="species" reg="macrophyllus">macrophyllus</tp:taxon-name-part></tp:taxon-name><comment>C.Y.Wu &amp; K.M.Feng, Yunnan Trop. Subtrop. Fl. Res. Rep. 1: 28, fig. 7. 1965.</comment></tp:nomenclature-citation></tp:nomenclature-citation-list></tp:nomenclature><tp:treatment-sec sec-type="material" id="SECID0EXUAE"><title>Type.</title><p>China. Yunnan: Hekou County, Binglangzhai, ca. 150 m elev., damp valley, 1 Dec 1959, <italic>Yu Ping-Hua s.n.</italic> (lectotype, designated here: KUN (acc. # KUN0026237) [image!]; isolectotypes: KUN (acc. # KUN0026236) [image!], acc. # KUN0026238 [image!]).</p></tp:treatment-sec><tp:treatment-sec sec-type="Chinese name" id="SECID0E6UAE"><title>Chinese name.</title><p>大叶木瓜红 meaning “large-leaved rehderodendron”</p><fig id="F3" position="float" orientation="portrait"><object-id xmlns:xlink="http://www.w3.org/1999/xlink" content-type="doi" xlink:type="simple">10.3897/phytokeys.161.54970.figure3</object-id><object-id xmlns:xlink="http://www.w3.org/1999/xlink" content-type="arpha" xlink:type="simple">67F74C9B-2CCD-5FAF-818B-C4E2F31697C0</object-id><label>Figure 3.</label><caption><p><bold>A</bold> lectotype of <italic><tp:taxon-name><tp:taxon-name-part taxon-name-part-type="genus" reg="Rehderodendron">Rehderodendron</tp:taxon-name-part> <tp:taxon-name-part taxon-name-part-type="species" reg="macrophyllum">macrophyllum</tp:taxon-name-part></tp:taxon-name></italic> (Yu Ping-Hua s.n. [KUN (acc. # KUN0026237)] <bold>B</bold> isotype of <italic><tp:taxon-name><tp:taxon-name-part taxon-name-part-type="genus" reg="Rehderodendron">R.</tp:taxon-name-part> <tp:taxon-name-part taxon-name-part-type="species" reg="truongsonense">truongsonense</tp:taxon-name-part></tp:taxon-name></italic> (<italic>Ulf Swenson, Do Van Truong, Hoang Manh Quyen &amp; Sylvain Razaflimandimbison 2131</italic> [P00937133]).</p></caption><graphic xmlns:xlink="http://www.w3.org/1999/xlink" xlink:href="phytokeys-161-079-g003.jpg" position="float" orientation="portrait" xlink:type="simple" id="oo_456652.jpg"><uri content-type="original_file" xlink:type="simple">https://binary.pensoft.net/fig/456652</uri></graphic></fig></tp:treatment-sec><tp:treatment-sec sec-type="distribution" id="SECID0ENWAE"><title>Distribution, habitat and conservation status.</title><p><italic><tp:taxon-name><tp:taxon-name-part taxon-name-part-type="genus" reg="Rehderodendron">Rehderodendron</tp:taxon-name-part> <tp:taxon-name-part taxon-name-part-type="species" reg="macrophyllum">macrophyllum</tp:taxon-name-part></tp:taxon-name></italic> is known only from Hekou County, Yunnan Province, where three localities of the species (Binglangzhai, Tianweizhai and Shaba) have been documented since 1953. It was recorded as growing in evergreen broad-leaved forests along damp valleys and hillsides at 120–250 m elevation. The original habitat of <italic><tp:taxon-name><tp:taxon-name-part taxon-name-part-type="genus" reg="Rehderodendron">R.</tp:taxon-name-part> <tp:taxon-name-part taxon-name-part-type="species" reg="macrophyllum">macrophyllum</tp:taxon-name-part></tp:taxon-name></italic> is severely disturbed by forestry activities. <italic><tp:taxon-name><tp:taxon-name-part taxon-name-part-type="genus" reg="Rehderodendron">Rehderodendron</tp:taxon-name-part> <tp:taxon-name-part taxon-name-part-type="species" reg="macrophyllum">macrophyllum</tp:taxon-name-part></tp:taxon-name></italic> (as <italic><tp:taxon-name><tp:taxon-name-part taxon-name-part-type="genus" reg="Parastyrax">Parastyrax</tp:taxon-name-part> <tp:taxon-name-part taxon-name-part-type="species" reg="macrophyllus">macrophyllus</tp:taxon-name-part></tp:taxon-name></italic>) was listed as Critically Endangered by the Chinese government in 2013 (<xref ref-type="bibr" rid="B10">Ministry of Environmental Protection and Chinese Academy of Sciences 2013</xref>; <xref ref-type="bibr" rid="B11">Qin et al. 2017</xref>). In 2020, we investigated its population, finding only three trees on the hill around Binglangzhai Reservoir, now a protected area. <italic><tp:taxon-name><tp:taxon-name-part taxon-name-part-type="genus" reg="Rehderodendron">Rehderodendron</tp:taxon-name-part> <tp:taxon-name-part taxon-name-part-type="species" reg="macrophyllum">macrophyllum</tp:taxon-name-part></tp:taxon-name></italic> is still seriously threatened and research on the conservation biology of this species is urgently needed. The species flowers from November through January; the mature fruiting time is not known.</p></tp:treatment-sec><tp:treatment-sec sec-type="discussion" id="SECID0ESYAE"><title>Discussion.</title><p>From the time of its original description until the present work, <italic><tp:taxon-name><tp:taxon-name-part taxon-name-part-type="genus" reg="Parastyrax">Parastyrax</tp:taxon-name-part> <tp:taxon-name-part taxon-name-part-type="species" reg="macrophyllus">macrophyllus</tp:taxon-name-part></tp:taxon-name></italic> had been consistently placed in <italic><tp:taxon-name><tp:taxon-name-part taxon-name-part-type="genus" reg="Parastyrax">Parastyrax</tp:taxon-name-part></tp:taxon-name></italic>, including in <italic>Flora Yunnanica</italic>, <italic>Flora Reipublicae Popularis Sinicae</italic> and <italic>Flora of China</italic> (<xref ref-type="bibr" rid="B9">Ming 1983</xref>; <xref ref-type="bibr" rid="B5">Hwang 1987</xref>; <xref ref-type="bibr" rid="B6">Hwang and Grimes 1996</xref>). In the original description, Wu and Feng (in <xref ref-type="bibr" rid="B15">Wu and Li 1965</xref>) indicated that its inflorescence is very short and its fruit is drupaceous with a fleshy “exocarp” (likely the mesocarp instead), which would be consistent with the characters of <italic><tp:taxon-name><tp:taxon-name-part taxon-name-part-type="genus" reg="Parastyrax">Parastyrax</tp:taxon-name-part></tp:taxon-name></italic>. We re-examined the original material, including the paratype collection <italic>Cai Ke-Hua 533</italic> (KUN [acc. # KUN0026239!]), which possesses the only fruit gathered of the material cited in the protologue (<xref ref-type="bibr" rid="B15">Wu and Li 1965</xref>). We found that the fruit of this collection is clearly immature, so its internal structure, which would otherwise help to confirm the placement of the species to genus, could not be determined. In March 2020, we conducted fieldwork in Binglangzhai, the type locality of <italic><tp:taxon-name><tp:taxon-name-part taxon-name-part-type="genus" reg="Parastyrax">P.</tp:taxon-name-part> <tp:taxon-name-part taxon-name-part-type="species" reg="macrophyllus">macrophyllus</tp:taxon-name-part></tp:taxon-name></italic>. There, we discovered plants that possess the same vegetative features as those in the type material of the species, yet with fruit in which the endocarp has many irregular rays intruding into the mesocarp, as in <italic><tp:taxon-name><tp:taxon-name-part taxon-name-part-type="genus" reg="Rehderodendron">Rehderodendron</tp:taxon-name-part></tp:taxon-name></italic> (Figs <xref ref-type="fig" rid="F4">4D, E</xref>) and unlike in <italic><tp:taxon-name><tp:taxon-name-part taxon-name-part-type="genus" reg="Parastyrax">P.</tp:taxon-name-part> <tp:taxon-name-part taxon-name-part-type="species" reg="lacei">lacei</tp:taxon-name-part></tp:taxon-name></italic> (W.W.Sm.) W.W.Sm., the type species of <italic><tp:taxon-name><tp:taxon-name-part taxon-name-part-type="genus" reg="Parastyrax">Parastyrax</tp:taxon-name-part></tp:taxon-name></italic>. On this basis, we conclude that <italic><tp:taxon-name><tp:taxon-name-part taxon-name-part-type="genus" reg="Parastyrax">P.</tp:taxon-name-part> <tp:taxon-name-part taxon-name-part-type="species" reg="macrophyllus">macrophyllus</tp:taxon-name-part></tp:taxon-name></italic> is best placed in <italic><tp:taxon-name><tp:taxon-name-part taxon-name-part-type="genus" reg="Rehderodendron">Rehderodendron</tp:taxon-name-part></tp:taxon-name></italic>. <italic><tp:taxon-name><tp:taxon-name-part taxon-name-part-type="genus" reg="Parastyrax">Parastyrax</tp:taxon-name-part></tp:taxon-name></italic> must be redefined on characters that exclude those of <italic><tp:taxon-name><tp:taxon-name-part taxon-name-part-type="genus" reg="Rehderodendron">R.</tp:taxon-name-part> <tp:taxon-name-part taxon-name-part-type="species" reg="macrophyllum">macrophyllum</tp:taxon-name-part></tp:taxon-name></italic>; we include diagnostic characters for this purpose in Table <xref ref-type="table" rid="T1">1</xref>, based on several previous studies (<xref ref-type="bibr" rid="B12">Smith 1920</xref>; <xref ref-type="bibr" rid="B2">Dickison 1993</xref>; <xref ref-type="bibr" rid="B6">Hwang and Grimes 1996</xref>; <xref ref-type="bibr" rid="B4">Fritsch et al. 2001</xref>).</p><fig id="F4" position="float" orientation="portrait"><object-id xmlns:xlink="http://www.w3.org/1999/xlink" content-type="doi" xlink:type="simple">10.3897/phytokeys.161.54970.figure4</object-id><object-id xmlns:xlink="http://www.w3.org/1999/xlink" content-type="arpha" xlink:type="simple">C78BDE4C-951A-5786-8E1E-9B206EC17833</object-id><label>Figure 4.</label><caption><p>Morphology of <italic><tp:taxon-name><tp:taxon-name-part taxon-name-part-type="genus" reg="Rehderodendron">Rehderodendron</tp:taxon-name-part> <tp:taxon-name-part taxon-name-part-type="species" reg="macrophyllum">macrophyllum</tp:taxon-name-part></tp:taxon-name></italic> and <italic><tp:taxon-name><tp:taxon-name-part taxon-name-part-type="genus" reg="Rehderodendron">R.</tp:taxon-name-part> <tp:taxon-name-part taxon-name-part-type="species" reg="macrocarpum">macrocarpum</tp:taxon-name-part></tp:taxon-name></italic> Hu. <bold>A–D</bold><italic><tp:taxon-name><tp:taxon-name-part taxon-name-part-type="genus" reg="Rehderodendron">Rehderodendron</tp:taxon-name-part> <tp:taxon-name-part taxon-name-part-type="species" reg="macrophyllum">macrophyllum</tp:taxon-name-part></tp:taxon-name></italic><bold>A</bold> branchlet and leaf <bold>B</bold> fruiting branch <bold>C</bold> young fruit <bold>D</bold> transverse section of fruit showing endocarp with many rays intruding into the mesocarp <bold>E</bold> fruit transverse section of <italic><tp:taxon-name><tp:taxon-name-part taxon-name-part-type="genus" reg="Rehderodendron">R.</tp:taxon-name-part> <tp:taxon-name-part taxon-name-part-type="species" reg="macrocarpum">macrocarpum</tp:taxon-name-part></tp:taxon-name></italic>. (Photographs: <bold>A–D</bold> by Wan-Yi Zhao from Hekou, Yunnan, China <bold>E</bold> by Wan-Yi Zhao rom Wawushan, Sichuan, China).</p></caption><graphic xmlns:xlink="http://www.w3.org/1999/xlink" xlink:href="phytokeys-161-079-g004.jpg" position="float" orientation="portrait" xlink:type="simple" id="oo_456653.jpg"><uri content-type="original_file" xlink:type="simple">https://binary.pensoft.net/fig/456653</uri></graphic></fig><p><italic><tp:taxon-name><tp:taxon-name-part taxon-name-part-type="genus" reg="Rehderodendron">Rehderodendron</tp:taxon-name-part> <tp:taxon-name-part taxon-name-part-type="species" reg="macrophyllum">macrophyllum</tp:taxon-name-part></tp:taxon-name></italic> is most similar to <italic><tp:taxon-name><tp:taxon-name-part taxon-name-part-type="genus" reg="Rehderodendron">R.</tp:taxon-name-part> <tp:taxon-name-part taxon-name-part-type="species" reg="truongsonense">truongsonense</tp:taxon-name-part></tp:taxon-name></italic> P.W.Fritsch, W.B.Liao &amp; W.Y.Zhao (Fig. <xref ref-type="fig" rid="F3">3B</xref>), a species distributed in northern and central Vietnam (<xref ref-type="bibr" rid="B16">Zhao et al. 2019</xref>). These two species share such features as evergreen tree; inflorescences axillary, congested and densely stellate-pubescent; bracteoles foliaceous, elliptic or obovate; filaments connate at base; and style pubescent. However, <italic><tp:taxon-name><tp:taxon-name-part taxon-name-part-type="genus" reg="Rehderodendron">R.</tp:taxon-name-part> <tp:taxon-name-part taxon-name-part-type="species" reg="macrophyllum">macrophyllum</tp:taxon-name-part></tp:taxon-name></italic> can be easily distinguished from <italic><tp:taxon-name><tp:taxon-name-part taxon-name-part-type="genus" reg="Rehderodendron">R.</tp:taxon-name-part> <tp:taxon-name-part taxon-name-part-type="species" reg="truongsonense">truongsonense</tp:taxon-name-part></tp:taxon-name></italic> by larger leaf blades 12–27 × 6–12(–15) cm (vs. 6–13 × 4–7 cm), with a greater number of lateral veins on each side (8–14 vs. 4–7).</p><p>In the protologue, <italic>Yu Ping-hua s.n.</italic>, a flower gathering deposited in KUN, was indicated as the type. Of the three sheets comprising this collection, KUN0026238 and KUN0026237 were stamped as “TYPUS” and KUN0026236 as “ISOTYPUS.” A short annotation is present on KUN0026237, so we have chosen this sheet (Fig. <xref ref-type="fig" rid="F3">3A</xref>) as the lectotype.</p></tp:treatment-sec><tp:treatment-sec sec-type="material" id="SECID0EVBAG"><title>Additional specimens examined.</title><p><bold>China. Yunnan</bold>: Hekou County. Binglangzhai, ca. 260 m elev., 12 Dec 1953, <italic>Mao Pin-Yi 3299</italic> (KUN (acc. # KUN0026241) [image!]; PE00857253 [image!]; PE00857254 [image!]; IBSC0453792 [image!]; WUK0205521 [image!]); same locality, ca. 160 m elev., 15 Dec 1953, <italic>Liu Wei-Xin 752</italic> (KUN (acc. # KUN0025120) [image!]; PE00857255 [image!]; HITBC033059 [image!]; LBG00102925); same locality, ca. 120–140 m elev., 2 Nov 1954, <italic>Mao Pin-Yi 5240</italic> (KUN (acc. # KUN0025114) [image!]; PE00857251 [image!]; PE00857250 [image!]; WUK0208259 [image!]); same locality, ca. 120–180 m elev., 8 Nov 1954, <italic>Mao Pin-Yi 5370</italic> (KUN (acc. # KUN0025117) [image!]; PE00857256 [image!]; PE00857257 [image!]; WUK0206253 [image!]); Tianweizhai, ca. 150 m elev., 24 Apr 1953, <italic>Cai Ke-Hua 533</italic> (KUN (acc. # KUN0026239) [image!]; PE00857252 [image!]); Shaba, 17 Dec 1973, <italic>Yang Zeng-Hong 7567</italic> (HITBC033057 [image!]; HITBC033058 [image!]); 25 Nov 1958, <italic>Ding Zhi-Zun &amp; Wang Jia-Xi 1203</italic> (NAS00018374 [image!]); 31 Mar 2020, <italic>Zhao Wan-Yi &amp; Ye Fan ZWY-1563</italic> (SYS!); ditto, <italic>ZWY-1564</italic> (SYS!); ditto, <italic>ZWY-1565</italic> (SYS!).</p></tp:treatment-sec><tp:treatment-sec><!--Section generated to contain objects referenced in tp:taxon-treatment.--><table-wrap id="T1" position="float" orientation="portrait"><label>Table 1.</label><caption><p>Key morphological differences amongst <italic><tp:taxon-name><tp:taxon-name-part taxon-name-part-type="genus" reg="Rehderodendron">Rehderodendron</tp:taxon-name-part></tp:taxon-name></italic>, <italic><tp:taxon-name><tp:taxon-name-part taxon-name-part-type="genus" reg="Pterostyrax">Pterostyrax</tp:taxon-name-part></tp:taxon-name></italic> and <italic><tp:taxon-name><tp:taxon-name-part taxon-name-part-type="genus" reg="Parastyrax">Parastyrax</tp:taxon-name-part></tp:taxon-name></italic>. N/A = not applicable.</p></caption><table id="TID0ET1AE" rules="all"><tbody><tr><th rowspan="1" colspan="1">Characters</th><th rowspan="1" colspan="1">
                    <italic><tp:taxon-name>
                        <tp:taxon-name-part taxon-name-part-type="genus" reg="Rehderodendron">Rehderodendron</tp:taxon-name-part>
                      </tp:taxon-name></italic>
                  </th><th rowspan="1" colspan="1">
                    <italic><tp:taxon-name>
                        <tp:taxon-name-part taxon-name-part-type="genus" reg="Pterostyrax">Pterostyrax</tp:taxon-name-part>
                      </tp:taxon-name></italic>
                  </th><th rowspan="1" colspan="1">
                    <italic><tp:taxon-name>
                        <tp:taxon-name-part taxon-name-part-type="genus" reg="Parastyrax">Parastyrax</tp:taxon-name-part>
                      </tp:taxon-name></italic>
                  </th></tr><tr><td rowspan="1" colspan="1">Habit</td><td rowspan="1" colspan="1">Evergreen or deciduous</td><td rowspan="1" colspan="1">Deciduous</td><td rowspan="1" colspan="1">Evergreen</td></tr><tr><td rowspan="1" colspan="1">Fertile shoots</td><td rowspan="1" colspan="1">Comprising only inflorescences</td><td rowspan="1" colspan="1">Comprising both leaves and inflorescences</td><td rowspan="1" colspan="1">Comprising only inflorescences</td></tr><tr><td rowspan="1" colspan="1">Flower arrangement</td><td rowspan="1" colspan="1">Not strictly on one side of the inflorescence branches</td><td rowspan="1" colspan="1">On one side of ultimate inflorescence branches</td><td rowspan="1" colspan="1">Not strictly on one side of the inflorescence branches</td></tr><tr><td rowspan="1" colspan="1">Sepal connation distal to divergence from the hypanthium</td><td rowspan="1" colspan="1">Not or only basally connate</td><td rowspan="1" colspan="1">Not or only basally connate</td><td rowspan="1" colspan="1">Completely connate</td></tr><tr><td rowspan="1" colspan="1">Calyx apical margin</td><td rowspan="1" colspan="1">Toothed</td><td rowspan="1" colspan="1">Toothed</td><td rowspan="1" colspan="1">Truncate</td></tr><tr><td rowspan="1" colspan="1">Connation of the petals</td><td rowspan="1" colspan="1">Distinctly connate beyond their bases</td><td rowspan="1" colspan="1">Connate at their bases only</td><td rowspan="1" colspan="1">Distinctly connate beyond their bases</td></tr><tr><td rowspan="1" colspan="1">Androecium adnation to corolla</td><td rowspan="1" colspan="1">Adnate</td><td rowspan="1" colspan="1">Adnate</td><td rowspan="1" colspan="1">Not adnate</td></tr><tr><td rowspan="1" colspan="1">Filament connation</td><td rowspan="1" colspan="1">At base or to upper middle</td><td rowspan="1" colspan="1">To middle</td><td rowspan="1" colspan="1">Nearly completely</td></tr><tr><td rowspan="1" colspan="1">Ovary</td><td rowspan="1" colspan="1">Incompletely septate</td><td rowspan="1" colspan="1">Incompletely septate</td><td rowspan="1" colspan="1">Completely septate</td></tr><tr><td rowspan="1" colspan="1">Style</td><td rowspan="1" colspan="1">Hollow</td><td rowspan="1" colspan="1">Hollow</td><td rowspan="1" colspan="1">Solid</td></tr><tr><td rowspan="1" colspan="1">Stigma shape</td><td rowspan="1" colspan="1">Truncate or lobed</td><td rowspan="1" colspan="1">Truncate or lobed</td><td rowspan="1" colspan="1">Capitate</td></tr><tr><td rowspan="1" colspan="1">Fruit length</td><td rowspan="1" colspan="1">4–12 cm</td><td rowspan="1" colspan="1">1.2–2.5 cm</td><td rowspan="1" colspan="1">2.2–3.5 cm</td></tr><tr><td rowspan="1" colspan="1">Fruit ribs/wings</td><td rowspan="1" colspan="1">5- to 12-ribbed</td><td rowspan="1" colspan="1">5- to 10-ribbed or winged</td><td rowspan="1" colspan="1">Without ribs</td></tr><tr><td rowspan="1" colspan="1">Fruit rostrum</td><td rowspan="1" colspan="1">Not prominent or short</td><td rowspan="1" colspan="1">Prominent</td><td rowspan="1" colspan="1">Not prominent</td></tr><tr><td rowspan="1" colspan="1">Fruit exocarp</td><td rowspan="1" colspan="1">Without lenticels</td><td rowspan="1" colspan="1">Without lenticels</td><td rowspan="1" colspan="1">With conspicuous lenticels</td></tr><tr><td rowspan="1" colspan="1">Fruit mesocarp presence</td><td rowspan="1" colspan="1">Present</td><td rowspan="1" colspan="1">Absent</td><td rowspan="1" colspan="1">Present</td></tr><tr><td rowspan="1" colspan="1">Fruit mesocarp texture</td><td rowspan="1" colspan="1">Fleshy/mealy</td><td rowspan="1" colspan="1">N/A</td><td rowspan="1" colspan="1">Fleshy</td></tr><tr><td rowspan="1" colspan="1">Fruit endocarp</td><td rowspan="1" colspan="1">With rays intruding into the mesocarp</td><td rowspan="1" colspan="1">Without rays intruding into the mesocarp</td><td rowspan="1" colspan="1">Without rays intruding into the mesocarp</td></tr></tbody></table></table-wrap></tp:treatment-sec><ref-list><ref id="B10"><mixed-citation xmlns:xlink="http://www.w3.org/1999/xlink" xlink:type="simple"><institution xlink:type="simple">Ministry of Environmental Protection and Chinese Academy of Sciences</institution> (<year>2013</year>) China Biodiversity Red List-Higher Plants. Prepared by Ministry of Environmental Protection and Chinese Academy of Sciences, 1–691. <ext-link xlink:type="simple" ext-link-type="uri" xlink:href="http://www.mee.gov.cn/gkml/hbb/bgg/201309/W020130917614244055331.pdf">http://www.mee.gov.cn/gkml/hbb/bgg/201309/W020130917614244055331.pdf</ext-link> [accessed 24.05.2020]</mixed-citation></ref><ref id="B11"><mixed-citation xmlns:xlink="http://www.w3.org/1999/xlink" xlink:type="simple"><person-group><name name-style="western"><surname>Qin</surname><given-names>HN</given-names></name><name name-style="western"><surname>Yang</surname><given-names>Y</given-names></name><name name-style="western"><surname>Dong</surname><given-names>SY</given-names></name><name name-style="western"><surname>He</surname><given-names>Q</given-names></name><name name-style="western"><surname>Jia</surname><given-names>Y</given-names></name><name name-style="western"><surname>Zhao</surname><given-names>LN</given-names></name><name name-style="western"><surname>Yu</surname><given-names>SX</given-names></name><name name-style="western"><surname>Liu</surname><given-names>HY</given-names></name><name name-style="western"><surname>Liu</surname><given-names>B</given-names></name><name name-style="western"><surname>Yan</surname><given-names>YH</given-names></name><name name-style="western"><surname>Xiang</surname><given-names>JY</given-names></name><name name-style="western"><surname>Xia</surname><given-names>NH</given-names></name><name name-style="western"><surname>Peng</surname><given-names>H</given-names></name><name name-style="western"><surname>Li</surname><given-names>ZY</given-names></name><name name-style="western"><surname>Zhang</surname><given-names>ZX</given-names></name><name name-style="western"><surname>He</surname><given-names>XJ</given-names></name><name name-style="western"><surname>Yin</surname><given-names>LK</given-names></name><name name-style="western"><surname>Lin</surname><given-names>YL</given-names></name><name name-style="western"><surname>Liu</surname><given-names>QR</given-names></name><name name-style="western"><surname>Hou</surname><given-names>YT</given-names></name><name name-style="western"><surname>Liu</surname><given-names>Y</given-names></name><name name-style="western"><surname>Liu</surname><given-names>QX</given-names></name><name name-style="western"><surname>Cao</surname><given-names>W</given-names></name><name name-style="western"><surname>Li</surname><given-names>JQ</given-names></name><name name-style="western"><surname>Chen</surname><given-names>SL</given-names></name><name name-style="western"><surname>Jin</surname><given-names>XH</given-names></name><name name-style="western"><surname>Gao</surname><given-names>TG</given-names></name><name name-style="western"><surname>Chen</surname><given-names>WL</given-names></name><name name-style="western"><surname>Ma</surname><given-names>HY</given-names></name><name name-style="western"><surname>Geng</surname><given-names>YY</given-names></name><name name-style="western"><surname>Jin</surname><given-names>XF</given-names></name><name name-style="western"><surname>Chang</surname><given-names>CY</given-names></name><name name-style="western"><surname>Jiang</surname><given-names>H</given-names></name><name name-style="western"><surname>Cai</surname><given-names>L</given-names></name><name name-style="western"><surname>Zang</surname><given-names>CX</given-names></name><name name-style="western"><surname>Wu</surname><given-names>JY</given-names></name><name name-style="western"><surname>Ye</surname><given-names>JF</given-names></name><name name-style="western"><surname>Lai</surname><given-names>YJ</given-names></name><name name-style="western"><surname>Liu</surname><given-names>B</given-names></name><name name-style="western"><surname>Lin</surname><given-names>QW</given-names></name><name name-style="western"><surname>Xue</surname><given-names>NX</given-names></name></person-group> (<year>2017</year>) <article-title>Threatened species list of China’s higher plants.</article-title><source>Biodiversity Science</source><volume>25</volume>(<issue>7</issue>): <fpage>696</fpage>–<lpage>744</lpage>.</mixed-citation></ref><ref id="B9"><mixed-citation xmlns:xlink="http://www.w3.org/1999/xlink" xlink:type="simple"><person-group><name name-style="western"><surname>Ming</surname><given-names>TL</given-names></name></person-group> (<year>1983</year>) <article-title><tp:taxon-name><tp:taxon-name-part taxon-name-part-type="family">Styracaceae</tp:taxon-name-part></tp:taxon-name>.</article-title> In: <person-group><name name-style="western"><surname>Wu</surname><given-names>CY</given-names></name><name name-style="western"><surname>Li</surname><given-names>XW</given-names></name></person-group> (<role>Eds</role>) <issue-title>Flora Yunnanica, vol 3.</issue-title><source>Science Press, Beijing</source>, <fpage>406</fpage>–<lpage>438</lpage>.</mixed-citation></ref><ref id="B5"><mixed-citation xmlns:xlink="http://www.w3.org/1999/xlink" xlink:type="simple"><person-group><name name-style="western"><surname>Hwang</surname><given-names>SM</given-names></name></person-group> (<year>1987</year>) <article-title><tp:taxon-name><tp:taxon-name-part taxon-name-part-type="family">Styracaceae</tp:taxon-name-part></tp:taxon-name>.</article-title> In: <person-group><name name-style="western"><surname>Editorial</surname><given-names>Committee</given-names></name></person-group> (<role>Ed.</role>) <issue-title>Flora Reipublicae Popularis Sinicae, vol 60, part 2.</issue-title><source>Science Press, Beijing</source>, <fpage>77</fpage>–<lpage>150</lpage>.</mixed-citation></ref><ref id="B6"><mixed-citation xmlns:xlink="http://www.w3.org/1999/xlink" xlink:type="simple"><person-group><name name-style="western"><surname>Hwang</surname><given-names>SM</given-names></name><name name-style="western"><surname>Grimes</surname><given-names>J</given-names></name></person-group> (<year>1996</year>) <article-title><tp:taxon-name><tp:taxon-name-part taxon-name-part-type="family">Styracaceae</tp:taxon-name-part></tp:taxon-name>.</article-title> In: <person-group><name name-style="western"><surname>Wu</surname><given-names>ZY</given-names></name><name name-style="western"><surname>Raven</surname><given-names>PH</given-names></name></person-group> (<role>Eds</role>) <issue-title>Flora of China, vol 15.</issue-title><source>Science Press &amp; Missouri Botanical Gardens Press, Beijing &amp; St. Louis</source>, <fpage>53</fpage>–<lpage>271</lpage>.</mixed-citation></ref><ref id="B15"><mixed-citation xmlns:xlink="http://www.w3.org/1999/xlink" xlink:type="simple"><person-group><name name-style="western"><surname>Wu</surname><given-names>ZY</given-names></name><name name-style="western"><surname>Li</surname><given-names>XW</given-names></name></person-group> (<year>1965</year>) Yunnan Tropical and Subtropical Floristic Research Reports. Science Press, Beijing, 1–146. [In Chinese]</mixed-citation></ref><ref id="B12"><mixed-citation xmlns:xlink="http://www.w3.org/1999/xlink" xlink:type="simple"><person-group><name name-style="western"><surname>Smith</surname><given-names>WW</given-names></name></person-group> (<year>1920</year>) <article-title>Notes on certain Asiatic <tp:taxon-name><tp:taxon-name-part taxon-name-part-type="family">Styracaceae</tp:taxon-name-part></tp:taxon-name>.</article-title><source>Notes from the Royal Botanic Garden Edinburgh</source><volume>12</volume>: <fpage>231</fpage>–<lpage>236</lpage>.</mixed-citation></ref><ref id="B2"><mixed-citation xmlns:xlink="http://www.w3.org/1999/xlink" xlink:type="simple"><person-group><name name-style="western"><surname>Dickison</surname><given-names>WC</given-names></name></person-group> (<year>1993</year>) <article-title>Floral anatomy of the <tp:taxon-name><tp:taxon-name-part taxon-name-part-type="family">Styracaceae</tp:taxon-name-part></tp:taxon-name>, including observations on intra-ovarian trichomes.</article-title><source>Botanical Journal of the Linnean Society</source><volume>112</volume>(<issue>3</issue>): <fpage>223</fpage>–<lpage>255</lpage>. <ext-link xlink:type="simple" ext-link-type="doi" xlink:href="10.1111/j.1095-8339.1993.tb00318.x">https://doi.org/10.1111/j.1095-8339.1993.tb00318.x</ext-link></mixed-citation></ref><ref id="B4"><mixed-citation xmlns:xlink="http://www.w3.org/1999/xlink" xlink:type="simple"><person-group><name name-style="western"><surname>Fritsch</surname><given-names>PW</given-names></name><name name-style="western"><surname>Morton</surname><given-names>CM</given-names></name><name name-style="western"><surname>Chen</surname><given-names>T</given-names></name><name name-style="western"><surname>Meldrum</surname><given-names>C</given-names></name></person-group> (<year>2001</year>) Phylogeny and biogeography of the <tp:taxon-name><tp:taxon-name-part taxon-name-part-type="family">Styracaceae</tp:taxon-name-part></tp:taxon-name>. International Journal of Plant Sciences 162(S6): S95–S116. <ext-link xlink:type="simple" ext-link-type="doi" xlink:href="10.1086/323418">https://doi.org/10.1086/323418</ext-link></mixed-citation></ref><ref id="B16"><mixed-citation xmlns:xlink="http://www.w3.org/1999/xlink" xlink:type="simple"><person-group><name name-style="western"><surname>Zhao</surname><given-names>WY</given-names></name><name name-style="western"><surname>Fritsch</surname><given-names>PW</given-names></name><name name-style="western"><surname>Do</surname><given-names>VT</given-names></name><name name-style="western"><surname>Fan</surname><given-names>Q</given-names></name><name name-style="western"><surname>Yin</surname><given-names>QY</given-names></name><name name-style="western"><surname>Penneys</surname><given-names>DS</given-names></name><name name-style="western"><surname>Swenson</surname><given-names>U</given-names></name><name name-style="western"><surname>Liao</surname><given-names>WB</given-names></name></person-group> (<year>2019</year>) <article-title><italic><tp:taxon-name><tp:taxon-name-part taxon-name-part-type="genus">Rehderodendron</tp:taxon-name-part> <tp:taxon-name-part taxon-name-part-type="species">truongsonense</tp:taxon-name-part></tp:taxon-name></italic> (<tp:taxon-name><tp:taxon-name-part taxon-name-part-type="family">Styracaceae</tp:taxon-name-part></tp:taxon-name>), a new species from Vietnam.</article-title><source>Journal of the Botanical Research Institute of Texas</source><volume>13</volume>: <fpage>157</fpage>–<lpage>171</lpage>. <ext-link xlink:type="simple" ext-link-type="uri" xlink:href="http://www.diva-portal.org/smash/get/diva2:1345125/FULLTEXT01.pdf">http://www.diva-portal.org/smash/get/diva2:1345125/FULLTEXT01.pdf</ext-link></mixed-citation></ref></ref-list></tp:taxon-treatment>
